# Supplementary material for: VirPipe: an easy-to-use and customizable pipeline for detecting viral genomes from Nanopore sequencing
Source: Bioinformatics. 2023 May 2;39(5):btad293. doi: 10.1093/bioinformatics/btad293 (PMC10191607; doi:10.1093/bioinformatics/btad293)
Supplement: btad293_Supplementary_Data [file btad293_supplementary_data.zip]

Archive with 5 entries (4 files):
- btad293_Supplementary_Data/
- btad293_Supplementary_Data/Supplementary file 1. Tables of published pipelines.docx
- btad293_Supplementary_Data/Supplementary file 2. List of sample dataset.xlsx
- btad293_Supplementary_Data/Supplementary file 3. Sample analysis report.pdf
- btad293_Supplementary_Data/Supplementary file 4. Output files from sample runs.txt
