# Supplementary material for: VirPipe: an easy-to-use and customizable pipeline for detecting viral genomes from Nanopore sequencing
Source: Bioinformatics. 2023 May 2;39(5):btad293. doi: 10.1093/bioinformatics/btad293 (PMC10191607; doi:10.1093/bioinformatics/btad293)
Supplement: btad293_Supplementary_Data [file btad293_supplementary_data.zip › btad293_Supplementary_Data/Supplementary file 2. List of sample dataset.xlsx]

## Sheet: Sheet1
Virus	Description	Platform (Illumina, Nanopore)	Reference Name	Bioproject ID	SRA	Publication
Hantavirus	Hantaan orthohantavirus	Nanopore (MinION)	L seg : NC_005222.1 M seg : NC_005219.1 S seg : M14626.1		SAMN31432881 - SAMN31432892	Multiplex PCR-Based Nanopore Sequencing and Epidemiological Surveillance of Hantaan orthohantavirus in Apodemus agrarius, Republic of Korea. Park et al. (2019)
		Illumina (Miseq)
Hantavirus	Prospect Hill orthohantavirus	Nanopore (MinION)	L seg : NC_038939.1 M seg : NC_038940.1 S seg : NC_038938.1	PRJNA628955	SRR11704905	Amplicon-Based, Next-Generation Sequencing Approaches to Characterize Single Nucleotide Polymorphisms of Orthohantavirus Species. Taylor et al. (2020)
Hantavirus	Sin Nombre orthohantavirus	Nanopore (MinION)	L seg : NC_005217.1 M seg : NC_005215.1 S seg : NC_005216.1	PRJNA628955	SRR11692186
Paramyxovirus	Measles morbillivirus	Nanopore (MinION)	NC_001498.1	PRJNA843031	SRR19430010	Near-Complete Genome Sequences of Measles Virus Strains from 10 Years of Uganda Country-wide Surveillance. Namuwulya et al. (2022)
Influenza virus	Influenza A virus strain_H3N1-Duck	Nanopore (MinION)	PB2 : FJ984387.1 PB1 : GQ323558.1 PA : FJ969539.1 HA : FJ969540.1 NP : FJ969536.1 NA : FJ984386.1 M : FJ969537.1 NS : FJ969538.1	PRJEB35098	ERR3822172	Rapid multiplex MinION nanopore sequencing workflow for Influenza A viruses. King et al. (2020)
