# Supplementary material for: VirPipe: an easy-to-use and customizable pipeline for detecting viral genomes from Nanopore sequencing
Source: Bioinformatics. 2023 May 2;39(5):btad293. doi: 10.1093/bioinformatics/btad293 (PMC10191607; doi:10.1093/bioinformatics/btad293)
Supplement: btad293_Supplementary_Data [file btad293_supplementary_data.zip › btad293_Supplementary_Data/Supplementary file 4. Output files from sample runs.txt]

https://zenodo.org/record/7677441
